# Supplementary material for: Transcriptomic analysis of deceptively pollinated Arum maculatum (Araceae) reveals association between terpene synthase expression in floral trap chamber and species-specific pollinator attraction
Source: G3 (Bethesda). 2022 Jul 21;12(9):jkac175. doi: 10.1093/g3journal/jkac175 (PMC9434142; doi:10.1093/g3journal/jkac175)
Supplement: jkac175_Appendix_S2 [file jkac175_appendix_s2.xlsx]

## Sheet: obj1_SupplGOTable
Supplementary Table S6a. Significantly enriched GO terms when comparing transcript expression between A. maculatum appendix and male floret tissue during anthesis
(FDR-corrected P < 0.05; log2fold change +/- 1). Both the original annotation (Term) and topGO condensed term used in Figure ### (parent_Term) are given below.
input_GO	Term	parent_GO	parent_Term	Condition
GO:0052865	1-deoxy-D-xylulose 5-phosphate biosynthetic process	GO:0052865	1-deoxy-D-xylulose 5-phosphate biosynthetic process	Appendix
GO:0009073	aromatic amino acid family biosynthetic process	GO:0009073	aromatic amino acid family biosynthetic process	Appendix
GO:0007039	protein catabolic process in the vacuole	GO:0009083	branched-chain amino acid catabolic process	Appendix
GO:0036444	calcium import into the mitochondrion	GO:0036444	calcium import into the mitochondrion	Appendix
GO:0043266	regulation of potassium ion transport	GO:0036444	calcium import into the mitochondrion	Appendix
GO:0019752	carboxylic acid metabolic process	GO:0019752	carboxylic acid metabolic process	Appendix
GO:0007205	protein kinase C-activating G protein-coupled receptor signaling pathway	GO:0043617	cellular response to sucrose starvation	Appendix
GO:0043617	cellular response to sucrose starvation	GO:0043617	cellular response to sucrose starvation	Appendix
GO:0009423	chorismate biosynthetic process	GO:0009423	chorismate biosynthetic process	Appendix
GO:0009690	cytokinin metabolic process	GO:0010617	circadian regulation of calcium ion oscillation	Appendix
GO:0009851	auxin biosynthetic process	GO:0010617	circadian regulation of calcium ion oscillation	Appendix
GO:0010600	regulation of auxin biosynthetic process	GO:0010617	circadian regulation of calcium ion oscillation	Appendix
GO:0010617	circadian regulation of calcium ion oscillation	GO:0010617	circadian regulation of calcium ion oscillation	Appendix
GO:0042593	glucose homeostasis	GO:0010617	circadian regulation of calcium ion oscillation	Appendix
GO:0051560	mitochondrial calcium ion homeostasis	GO:0010617	circadian regulation of calcium ion oscillation	Appendix
GO:0051562	negative regulation of mitochondrial calcium ion concentration	GO:0010617	circadian regulation of calcium ion oscillation	Appendix
GO:0090156	cellular sphingolipid homeostasis	GO:0010617	circadian regulation of calcium ion oscillation	Appendix
GO:0090354	regulation of auxin metabolic process	GO:0010617	circadian regulation of calcium ion oscillation	Appendix
GO:0097035	regulation of membrane lipid distribution	GO:0010617	circadian regulation of calcium ion oscillation	Appendix
GO:0031128	developmental induction	GO:0031128	developmental induction	Appendix
GO:0016311	dephosphorylation	GO:0050992	dimethylallyl diphosphate biosynthetic process	Appendix
GO:0046777	protein autophosphorylation	GO:0050992	dimethylallyl diphosphate biosynthetic process	Appendix
GO:0050992	dimethylallyl diphosphate biosynthetic process	GO:0050992	dimethylallyl diphosphate biosynthetic process	Appendix
GO:0008299	isoprenoid biosynthetic process	GO:0010241	ent-kaurene oxidation to kaurenoic acid	Appendix
GO:0009688	abscisic acid biosynthetic process	GO:0010241	ent-kaurene oxidation to kaurenoic acid	Appendix
GO:0010241	ent-kaurene oxidation to kaurenoic acid	GO:0010241	ent-kaurene oxidation to kaurenoic acid	Appendix
GO:0019605	butyrate metabolic process	GO:0010241	ent-kaurene oxidation to kaurenoic acid	Appendix
GO:0034434	sterol esterification	GO:0010241	ent-kaurene oxidation to kaurenoic acid	Appendix
GO:0046345	abscisic acid catabolic process	GO:0010241	ent-kaurene oxidation to kaurenoic acid	Appendix
GO:0046464	acylglycerol catabolic process	GO:0010241	ent-kaurene oxidation to kaurenoic acid	Appendix
GO:0051791	medium-chain fatty acid metabolic process	GO:0010241	ent-kaurene oxidation to kaurenoic acid	Appendix
GO:0009649	entrainment of circadian clock	GO:0043153	entrainment of circadian clock by photoperiod	Appendix
GO:0032922	circadian regulation of gene expression	GO:0043153	entrainment of circadian clock by photoperiod	Appendix
GO:0042753	positive regulation of circadian rhythm	GO:0043153	entrainment of circadian clock by photoperiod	Appendix
GO:0043153	entrainment of circadian clock by photoperiod	GO:0043153	entrainment of circadian clock by photoperiod	Appendix
GO:0006986	response to unfolded protein	GO:0036498	IRE1-mediated unfolded protein response	Appendix
GO:0009723	response to ethylene	GO:0036498	IRE1-mediated unfolded protein response	Appendix
GO:0009734	auxin-activated signaling pathway	GO:0036498	IRE1-mediated unfolded protein response	Appendix
GO:0009753	response to jasmonic acid	GO:0036498	IRE1-mediated unfolded protein response	Appendix
GO:0034620	cellular response to unfolded protein	GO:0036498	IRE1-mediated unfolded protein response	Appendix
GO:0036498	IRE1-mediated unfolded protein response	GO:0036498	IRE1-mediated unfolded protein response	Appendix
GO:0071456	cellular response to hypoxia	GO:0036498	IRE1-mediated unfolded protein response	Appendix
GO:0080037	negative regulation of cytokinin-activated signaling pathway	GO:0036498	IRE1-mediated unfolded protein response	Appendix
GO:0006081	cellular aldehyde metabolic process	GO:0019288	isopentenyl diphosphate biosynthetic process, methylerythritol 4-phosphate pathway	Appendix
GO:0019288	isopentenyl diphosphate biosynthetic process, methylerythritol 4-phosphate pathway	GO:0019288	isopentenyl diphosphate biosynthetic process, methylerythritol 4-phosphate pathway	Appendix
GO:0006112	energy reserve metabolic process	GO:0046951	ketone body biosynthetic process	Appendix
GO:0010230	alternative respiration	GO:0046951	ketone body biosynthetic process	Appendix
GO:0046951	ketone body biosynthetic process	GO:0046951	ketone body biosynthetic process	Appendix
GO:0009098	leucine biosynthetic process	GO:0009098	leucine biosynthetic process	Appendix
GO:0009809	lignin biosynthetic process	GO:0009809	lignin biosynthetic process	Appendix
GO:0019674	NAD metabolic process	GO:0019674	NAD metabolic process	Appendix
GO:0006741	NADP biosynthetic process	GO:0006741	NADP biosynthetic process	Appendix
GO:0009787	regulation of abscisic acid-activated signaling pathway	GO:2001243	negative regulation of intrinsic apoptotic signaling pathway	Appendix
GO:0019722	calcium-mediated signaling	GO:2001243	negative regulation of intrinsic apoptotic signaling pathway	Appendix
GO:0035556	intracellular signal transduction	GO:2001243	negative regulation of intrinsic apoptotic signaling pathway	Appendix
GO:1901371	regulation of leaf morphogenesis	GO:0051511	negative regulation of unidimensional cell growth	Appendix
GO:0030433	ubiquitin-dependent ERAD pathway	GO:1904294	positive regulation of ERAD pathway	Appendix
GO:1902065	response to L-glutamate	GO:1904294	positive regulation of ERAD pathway	Appendix
GO:1904294	positive regulation of ERAD pathway	GO:1904294	positive regulation of ERAD pathway	Appendix
GO:0015976	carbon utilization	GO:0043609	regulation of carbon utilization	Appendix
GO:0043609	regulation of carbon utilization	GO:0043609	regulation of carbon utilization	Appendix
GO:0040009	regulation of growth rate	GO:0040009	regulation of growth rate	Appendix
GO:0010390	histone monoubiquitination	GO:1900109	regulation of histone H3-K9 dimethylation	Appendix
GO:1900109	regulation of histone H3-K9 dimethylation	GO:1900109	regulation of histone H3-K9 dimethylation	Appendix
GO:2000762	regulation of phenylpropanoid metabolic process	GO:2000762	regulation of phenylpropanoid metabolic process	Appendix
GO:0031001	response to brefeldin A	GO:0080021	response to benzoic acid	Appendix
GO:0043401	steroid hormone mediated signaling pathway	GO:0080021	response to benzoic acid	Appendix
GO:0080021	response to benzoic acid	GO:0080021	response to benzoic acid	Appendix
GO:1902347	response to strigolactone	GO:0080021	response to benzoic acid	Appendix
GO:0043157	response to cation stress	GO:0043157	response to cation stress	Appendix
GO:0009751	response to salicylic acid	GO:0009751	response to salicylic acid	Appendix
GO:0016127	sterol catabolic process	GO:0019632	shikimate metabolic process	Appendix
GO:0019632	shikimate metabolic process	GO:0019632	shikimate metabolic process	Appendix
GO:0016114	terpenoid biosynthetic process	GO:0016114	terpenoid biosynthetic process	Appendix
GO:0000162	tryptophan biosynthetic process	GO:0000162	tryptophan biosynthetic process	Appendix
GO:0072387	flavin adenine dinucleotide metabolic process	GO:0010253	UDP-rhamnose biosynthetic process	Appendix
GO:0098876	vesicle-mediated transport to the plasma membrane	GO:0098876	vesicle-mediated transport to the plasma membrane	Appendix
GO:0006813	potassium ion transport	GO:0036444	calcium import into the mitochondrion	Male_Floret
GO:0034757	negative regulation of iron ion transport	GO:0036444	calcium import into the mitochondrion	Male_Floret
GO:0051924	regulation of calcium ion transport	GO:0036444	calcium import into the mitochondrion	Male_Floret
GO:0055085	transmembrane transport	GO:0036444	calcium import into the mitochondrion	Male_Floret
GO:1905885	positive regulation of triglyceride transport	GO:0036444	calcium import into the mitochondrion	Male_Floret
GO:0016036	cellular response to phosphate starvation	GO:0043617	cellular response to sucrose starvation	Male_Floret
GO:0006885	regulation of pH	GO:0010617	circadian regulation of calcium ion oscillation	Male_Floret
GO:0006505	GPI anchor metabolic process	GO:0010241	ent-kaurene oxidation to kaurenoic acid	Male_Floret
GO:0046488	phosphatidylinositol metabolic process	GO:0010241	ent-kaurene oxidation to kaurenoic acid	Male_Floret
GO:0007164	establishment of tissue polarity	GO:0007164	establishment of tissue polarity	Male_Floret
GO:0010208	pollen wall assembly	GO:0007164	establishment of tissue polarity	Male_Floret
GO:1905393	plant organ formation	GO:0007164	establishment of tissue polarity	Male_Floret
GO:0010496	intercellular transport	GO:0010496	intercellular transport	Male_Floret
GO:0009735	response to cytokinin	GO:0036498	IRE1-mediated unfolded protein response	Male_Floret
GO:0009744	response to sucrose	GO:0036498	IRE1-mediated unfolded protein response	Male_Floret
GO:0010182	sugar mediated signaling pathway	GO:0036498	IRE1-mediated unfolded protein response	Male_Floret
GO:0071329	cellular response to sucrose stimulus	GO:0036498	IRE1-mediated unfolded protein response	Male_Floret
GO:0005977	glycogen metabolic process	GO:0046951	ketone body biosynthetic process	Male_Floret
GO:0005978	glycogen biosynthetic process	GO:0046951	ketone body biosynthetic process	Male_Floret
GO:0005975	carbohydrate metabolic process	GO:0010493	Lewis a epitope biosynthetic process	Male_Floret
GO:0005991	trehalose metabolic process	GO:0010493	Lewis a epitope biosynthetic process	Male_Floret
GO:0006075	(1->3)-beta-D-glucan biosynthetic process	GO:0010493	Lewis a epitope biosynthetic process	Male_Floret
GO:0006096	glycolytic process	GO:0010493	Lewis a epitope biosynthetic process	Male_Floret
GO:0010493	Lewis a epitope biosynthetic process	GO:0010493	Lewis a epitope biosynthetic process	Male_Floret
GO:0019252	starch biosynthetic process	GO:0010493	Lewis a epitope biosynthetic process	Male_Floret
GO:0030244	cellulose biosynthetic process	GO:0010493	Lewis a epitope biosynthetic process	Male_Floret
GO:0045490	pectin catabolic process	GO:0010493	Lewis a epitope biosynthetic process	Male_Floret
GO:0048358	mucilage pectin biosynthetic process	GO:0010493	Lewis a epitope biosynthetic process	Male_Floret
GO:0009435	NAD biosynthetic process	GO:0009435	NAD biosynthetic process	Male_Floret
GO:0023051	regulation of signaling	GO:2001243	negative regulation of intrinsic apoptotic signaling pathway	Male_Floret
GO:2001243	negative regulation of intrinsic apoptotic signaling pathway	GO:2001243	negative regulation of intrinsic apoptotic signaling pathway	Male_Floret
GO:0009909	regulation of flower development	GO:0051511	negative regulation of unidimensional cell growth	Male_Floret
GO:0048509	regulation of meristem development	GO:0051511	negative regulation of unidimensional cell growth	Male_Floret
GO:0048581	negative regulation of post-embryonic development	GO:0051511	negative regulation of unidimensional cell growth	Male_Floret
GO:0051511	negative regulation of unidimensional cell growth	GO:0051511	negative regulation of unidimensional cell growth	Male_Floret
GO:0009555	pollen development	GO:0009846	pollen germination	Male_Floret
GO:0009846	pollen germination	GO:0009846	pollen germination	Male_Floret
GO:0010228	vegetative to reproductive phase transition of meristem	GO:0009846	pollen germination	Male_Floret
GO:0048575	short-day photoperiodism, flowering	GO:0009846	pollen germination	Male_Floret
GO:0009860	pollen tube growth	GO:0009860	pollen tube growth	Male_Floret
GO:0060416	response to growth hormone	GO:1904294	positive regulation of ERAD pathway	Male_Floret
GO:0009793	embryo development ending in seed dormancy	GO:0010068	protoderm histogenesis	Male_Floret
GO:0010068	protoderm histogenesis	GO:0010068	protoderm histogenesis	Male_Floret
GO:0010154	fruit development	GO:0010068	protoderm histogenesis	Male_Floret
GO:0046874	quinolinate metabolic process	GO:0046874	quinolinate metabolic process	Male_Floret
GO:0080143	regulation of amino acid export	GO:0080143	regulation of amino acid export	Male_Floret
GO:0140352	export from cell	GO:0080143	regulation of amino acid export	Male_Floret
GO:0009932	cell tip growth	GO:0040009	regulation of growth rate	Male_Floret
GO:0040008	regulation of growth	GO:0040009	regulation of growth rate	Male_Floret
GO:0080092	regulation of pollen tube growth	GO:0040009	regulation of growth rate	Male_Floret
GO:0080117	secondary growth	GO:0040009	regulation of growth rate	Male_Floret
GO:0032508	DNA duplex unwinding	GO:1900109	regulation of histone H3-K9 dimethylation	Male_Floret
GO:0044772	mitotic cell cycle phase transition	GO:0060236	regulation of mitotic spindle organization	Male_Floret
GO:0055047	generative cell mitosis	GO:0060236	regulation of mitotic spindle organization	Male_Floret
GO:0060236	regulation of mitotic spindle organization	GO:0060236	regulation of mitotic spindle organization	Male_Floret
GO:0032928	regulation of superoxide anion generation	GO:0032928	regulation of superoxide anion generation	Male_Floret
GO:0032889	regulation of vacuole fusion, non-autophagic	GO:0032889	regulation of vacuole fusion, non-autophagic	Male_Floret
GO:0071383	cellular response to steroid hormone stimulus	GO:0080021	response to benzoic acid	Male_Floret
GO:0009739	response to gibberellin	GO:0009739	response to gibberellin	Male_Floret
GO:0019310	inositol catabolic process	GO:0019632	shikimate metabolic process	Male_Floret
GO:0009407	toxin catabolic process	GO:0009407	toxin catabolic process	Male_Floret
GO:0006011	UDP-glucose metabolic process	GO:0010253	UDP-rhamnose biosynthetic process	Male_Floret
GO:0010253	UDP-rhamnose biosynthetic process	GO:0010253	UDP-rhamnose biosynthetic process	Male_Floret
GO:0019305	dTDP-rhamnose biosynthetic process	GO:0010253	UDP-rhamnose biosynthetic process	Male_Floret
GO:0033358	UDP-L-arabinose biosynthetic process	GO:0010253	UDP-rhamnose biosynthetic process	Male_Floret
GO:0044208	de novo AMP biosynthetic process	GO:0010253	UDP-rhamnose biosynthetic process	Male_Floret
Supplementary Table S6b. Significantly enriched GO terms when comparing transcript expression between A. maculatum male floret tissue during anthesis and post-anthesis
(FDR-corrected P < 0.05; log2fold change +/- 1). Both the original annotation (Term) and topGO condensed term used in Figure ### (parent_Term) are given below.
input_GO	Term	parent_GO	parent_Term	Condition
GO:0006813	potassium ion transport	GO:0032328	alanine transport	Male_Anthesis
GO:0006817	phosphate ion transport	GO:0032328	alanine transport	Male_Anthesis
GO:0008272	sulfate transport	GO:0032328	alanine transport	Male_Anthesis
GO:0008643	carbohydrate transport	GO:0032328	alanine transport	Male_Anthesis
GO:0015798	myo-inositol transport	GO:0032328	alanine transport	Male_Anthesis
GO:0010044	response to aluminum ion	GO:0071281	cellular response to iron ion	Male_Anthesis
GO:0042542	response to hydrogen peroxide	GO:0071281	cellular response to iron ion	Male_Anthesis
GO:0071461	cellular response to redox state	GO:0071461	cellular response to redox state	Male_Anthesis
GO:0009625	response to insect	GO:0043617	cellular response to sucrose starvation	Male_Anthesis
GO:0009626	plant-type hypersensitive response	GO:0043617	cellular response to sucrose starvation	Male_Anthesis
GO:0010183	pollen tube guidance	GO:0043617	cellular response to sucrose starvation	Male_Anthesis
GO:0016036	cellular response to phosphate starvation	GO:0043617	cellular response to sucrose starvation	Male_Anthesis
GO:0042594	response to starvation	GO:0043617	cellular response to sucrose starvation	Male_Anthesis
GO:0043617	cellular response to sucrose starvation	GO:0043617	cellular response to sucrose starvation	Male_Anthesis
GO:0050832	defense response to fungus	GO:0043617	cellular response to sucrose starvation	Male_Anthesis
GO:0051365	cellular response to potassium ion starvation	GO:0043617	cellular response to sucrose starvation	Male_Anthesis
GO:0009698	phenylpropanoid metabolic process	GO:0009805	coumarin biosynthetic process	Male_Anthesis
GO:0009809	lignin biosynthetic process	GO:0009805	coumarin biosynthetic process	Male_Anthesis
GO:0052544	defense response by callose deposition in cell wall	GO:0052544	defense response by callose deposition in cell wall	Male_Anthesis
GO:0080110	sporopollenin biosynthetic process	GO:0052544	defense response by callose deposition in cell wall	Male_Anthesis
GO:0009585	red, far-red light phototransduction	GO:0016048	detection of temperature stimulus	Male_Anthesis
GO:0009720	detection of hormone stimulus	GO:0016048	detection of temperature stimulus	Male_Anthesis
GO:0010086	embryonic root morphogenesis	GO:0010086	embryonic root morphogenesis	Male_Anthesis
GO:0048527	lateral root development	GO:0010086	embryonic root morphogenesis	Male_Anthesis
GO:0007623	circadian rhythm	GO:0009649	entrainment of circadian clock	Male_Anthesis
GO:0009649	entrainment of circadian clock	GO:0009649	entrainment of circadian clock	Male_Anthesis
GO:0009835	fruit ripening	GO:1990059	fruit valve development	Male_Anthesis
GO:0009414	response to water deprivation	GO:0009757	hexose mediated signaling	Male_Anthesis
GO:0009734	auxin-activated signaling pathway	GO:0009757	hexose mediated signaling	Male_Anthesis
GO:0009741	response to brassinosteroid	GO:0009757	hexose mediated signaling	Male_Anthesis
GO:0009757	hexose mediated signaling	GO:0009757	hexose mediated signaling	Male_Anthesis
GO:0009787	regulation of abscisic acid-activated signaling pathway	GO:0009757	hexose mediated signaling	Male_Anthesis
GO:0010167	response to nitrate	GO:0009757	hexose mediated signaling	Male_Anthesis
GO:0010555	response to mannitol	GO:0009757	hexose mediated signaling	Male_Anthesis
GO:0006265	DNA topological change	GO:0043971	histone H3-K18 acetylation	Male_Anthesis
GO:0006333	chromatin assembly or disassembly	GO:0043971	histone H3-K18 acetylation	Male_Anthesis
GO:0000160	phosphorelay signal transduction system	GO:0048016	inositol phosphate-mediated signaling	Male_Anthesis
GO:0048016	inositol phosphate-mediated signaling	GO:0048016	inositol phosphate-mediated signaling	Male_Anthesis
GO:0000097	sulfur amino acid biosynthetic process	GO:0070981	L-asparagine biosynthetic process	Male_Anthesis
GO:0006542	glutamine biosynthetic process	GO:0070981	L-asparagine biosynthetic process	Male_Anthesis
GO:0006636	unsaturated fatty acid biosynthetic process	GO:0070981	L-asparagine biosynthetic process	Male_Anthesis
GO:0006799	polyphosphate biosynthetic process	GO:0070981	L-asparagine biosynthetic process	Male_Anthesis
GO:0009094	L-phenylalanine biosynthetic process	GO:0070981	L-asparagine biosynthetic process	Male_Anthesis
GO:0009694	jasmonic acid metabolic process	GO:0070981	L-asparagine biosynthetic process	Male_Anthesis
GO:0010133	proline catabolic process to glutamate	GO:0070981	L-asparagine biosynthetic process	Male_Anthesis
GO:0033611	oxalate catabolic process	GO:0070981	L-asparagine biosynthetic process	Male_Anthesis
GO:0042761	very long-chain fatty acid biosynthetic process	GO:0070981	L-asparagine biosynthetic process	Male_Anthesis
GO:0070981	L-asparagine biosynthetic process	GO:0070981	L-asparagine biosynthetic process	Male_Anthesis
GO:0009911	positive regulation of flower development	GO:0010338	leaf formation	Male_Anthesis
GO:0010072	primary shoot apical meristem specification	GO:0010338	leaf formation	Male_Anthesis
GO:0010223	secondary shoot formation	GO:0010338	leaf formation	Male_Anthesis
GO:0048481	plant ovule development	GO:0010338	leaf formation	Male_Anthesis
GO:0048831	regulation of shoot system development	GO:0010338	leaf formation	Male_Anthesis
GO:0005975	carbohydrate metabolic process	GO:0010493	Lewis a epitope biosynthetic process	Male_Anthesis
GO:0015936	coenzyme A metabolic process	GO:0009435	NAD biosynthetic process	Male_Anthesis
GO:0006873	cellular ion homeostasis	GO:0032353	negative regulation of hormone biosynthetic process	Male_Anthesis
GO:0006885	regulation of pH	GO:0032353	negative regulation of hormone biosynthetic process	Male_Anthesis
GO:0009691	cytokinin biosynthetic process	GO:0032353	negative regulation of hormone biosynthetic process	Male_Anthesis
GO:0009851	auxin biosynthetic process	GO:0032353	negative regulation of hormone biosynthetic process	Male_Anthesis
GO:0010268	brassinosteroid homeostasis	GO:0032353	negative regulation of hormone biosynthetic process	Male_Anthesis
GO:0016131	brassinosteroid metabolic process	GO:0032353	negative regulation of hormone biosynthetic process	Male_Anthesis
GO:0010888	negative regulation of lipid storage	GO:0010888	negative regulation of lipid storage	Male_Anthesis
GO:0046827	positive regulation of protein export from nucleus	GO:0010888	negative regulation of lipid storage	Male_Anthesis
GO:0040008	regulation of growth	GO:0051511	negative regulation of unidimensional cell growth	Male_Anthesis
GO:0040009	regulation of growth rate	GO:0051511	negative regulation of unidimensional cell growth	Male_Anthesis
GO:0051511	negative regulation of unidimensional cell growth	GO:0051511	negative regulation of unidimensional cell growth	Male_Anthesis
GO:0051513	regulation of monopolar cell growth	GO:0051511	negative regulation of unidimensional cell growth	Male_Anthesis
GO:0010207	photosystem II assembly	GO:0010207	photosystem II assembly	Male_Anthesis
GO:0042549	photosystem II stabilization	GO:0042549	photosystem II stabilization	Male_Anthesis
GO:0080005	photosystem stoichiometry adjustment	GO:0042549	photosystem II stabilization	Male_Anthesis
GO:0031539	positive regulation of anthocyanin metabolic process	GO:0031539	positive regulation of anthocyanin metabolic process	Male_Anthesis
GO:1903508	positive regulation of nucleic acid-templated transcription	GO:0031539	positive regulation of anthocyanin metabolic process	Male_Anthesis
GO:0006970	response to osmotic stress	GO:1900036	positive regulation of cellular response to heat	Male_Anthesis
GO:0009416	response to light stimulus	GO:1900036	positive regulation of cellular response to heat	Male_Anthesis
GO:0009637	response to blue light	GO:1900036	positive regulation of cellular response to heat	Male_Anthesis
GO:0010099	regulation of photomorphogenesis	GO:1900036	positive regulation of cellular response to heat	Male_Anthesis
GO:0010114	response to red light	GO:1900036	positive regulation of cellular response to heat	Male_Anthesis
GO:0010224	response to UV-B	GO:1900036	positive regulation of cellular response to heat	Male_Anthesis
GO:0048586	regulation of long-day photoperiodism, flowering	GO:1900036	positive regulation of cellular response to heat	Male_Anthesis
GO:1901000	regulation of response to salt stress	GO:1900036	positive regulation of cellular response to heat	Male_Anthesis
GO:0045962	positive regulation of development, heterochronic	GO:0045962	positive regulation of development, heterochronic	Male_Anthesis
GO:0045848	positive regulation of nitrogen utilization	GO:0045848	positive regulation of nitrogen utilization	Male_Anthesis
GO:0018105	peptidyl-serine phosphorylation	GO:0046777	protein autophosphorylation	Male_Anthesis
GO:0046777	protein autophosphorylation	GO:0046777	protein autophosphorylation	Male_Anthesis
GO:0010304	PSII associated light-harvesting complex II catabolic process	GO:0010304	PSII associated light-harvesting complex II catabolic process	Male_Anthesis
GO:0015996	chlorophyll catabolic process	GO:0010304	PSII associated light-harvesting complex II catabolic process	Male_Anthesis
GO:0016236	macroautophagy	GO:0010304	PSII associated light-harvesting complex II catabolic process	Male_Anthesis
GO:0042744	hydrogen peroxide catabolic process	GO:0010304	PSII associated light-harvesting complex II catabolic process	Male_Anthesis
GO:0031063	regulation of histone deacetylation	GO:0080163	regulation of protein serine/threonine phosphatase activity	Male_Anthesis
GO:1900109	regulation of histone H3-K9 dimethylation	GO:0080163	regulation of protein serine/threonine phosphatase activity	Male_Anthesis
GO:0016117	carotenoid biosynthetic process	GO:1901601	strigolactone biosynthetic process	Male_Anthesis
GO:0019433	triglyceride catabolic process	GO:1901601	strigolactone biosynthetic process	Male_Anthesis
GO:0050992	dimethylallyl diphosphate biosynthetic process	GO:1901601	strigolactone biosynthetic process	Male_Anthesis
GO:1901601	strigolactone biosynthetic process	GO:1901601	strigolactone biosynthetic process	Male_Anthesis
GO:0010148	transpiration	GO:0010148	transpiration	Male_Anthesis
GO:0055085	transmembrane transport	GO:0010148	transpiration	Male_Anthesis
GO:0002939	tRNA N1-guanine methylation	GO:0002939	tRNA N1-guanine methylation	Male_Anthesis
GO:0000162	tryptophan biosynthetic process	GO:0000162	tryptophan biosynthetic process	Male_Anthesis
GO:0006596	polyamine biosynthetic process	GO:0000162	tryptophan biosynthetic process	Male_Anthesis
GO:0009308	amine metabolic process	GO:0000162	tryptophan biosynthetic process	Male_Anthesis
GO:0030837	negative regulation of actin filament polymerization	GO:0007021	tubulin complex assembly	Male_Anthesis
GO:0010411	xyloglucan metabolic process	GO:0010411	xyloglucan metabolic process	Male_Anthesis
GO:0042546	cell wall biogenesis	GO:0010411	xyloglucan metabolic process	Male_Anthesis
GO:0003333	amino acid transmembrane transport	GO:0032328	alanine transport	Male_Post_Anthesis
GO:0008645	hexose transmembrane transport	GO:0032328	alanine transport	Male_Post_Anthesis
GO:0030150	protein import into mitochondrial matrix	GO:0032328	alanine transport	Male_Post_Anthesis
GO:0032328	alanine transport	GO:0032328	alanine transport	Male_Post_Anthesis
GO:0035344	hypoxanthine transport	GO:0032328	alanine transport	Male_Post_Anthesis
GO:0035436	triose phosphate transmembrane transport	GO:0032328	alanine transport	Male_Post_Anthesis
GO:0080168	abscisic acid transport	GO:0032328	alanine transport	Male_Post_Anthesis
GO:0098702	adenine import across plasma membrane	GO:0032328	alanine transport	Male_Post_Anthesis
GO:0098710	guanine import across plasma membrane	GO:0032328	alanine transport	Male_Post_Anthesis
GO:0098721	uracil import across plasma membrane	GO:0032328	alanine transport	Male_Post_Anthesis
GO:0071281	cellular response to iron ion	GO:0071281	cellular response to iron ion	Male_Post_Anthesis
GO:0010112	regulation of systemic acquired resistance	GO:0043617	cellular response to sucrose starvation	Male_Post_Anthesis
GO:0010020	chloroplast fission	GO:0010020	chloroplast fission	Male_Post_Anthesis
GO:0009805	coumarin biosynthetic process	GO:0009805	coumarin biosynthetic process	Male_Post_Anthesis
GO:0042335	cuticle development	GO:0042335	cuticle development	Male_Post_Anthesis
GO:0009827	plant-type cell wall modification	GO:0052544	defense response by callose deposition in cell wall	Male_Post_Anthesis
GO:0070988	demethylation	GO:0070988	demethylation	Male_Post_Anthesis
GO:0016048	detection of temperature stimulus	GO:0016048	detection of temperature stimulus	Male_Post_Anthesis
GO:0080022	primary root development	GO:0010086	embryonic root morphogenesis	Male_Post_Anthesis
GO:1990059	fruit valve development	GO:1990059	fruit valve development	Male_Post_Anthesis
GO:0080188	gene silencing by RNA-directed DNA methylation	GO:0080188	gene silencing by RNA-directed DNA methylation	Male_Post_Anthesis
GO:0009738	abscisic acid-activated signaling pathway	GO:0009757	hexose mediated signaling	Male_Post_Anthesis
GO:0043200	response to amino acid	GO:0009757	hexose mediated signaling	Male_Post_Anthesis
GO:2000022	regulation of jasmonic acid mediated signaling pathway	GO:0009757	hexose mediated signaling	Male_Post_Anthesis
GO:0016584	nucleosome positioning	GO:0043971	histone H3-K18 acetylation	Male_Post_Anthesis
GO:0043971	histone H3-K18 acetylation	GO:0043971	histone H3-K18 acetylation	Male_Post_Anthesis
GO:0043972	histone H3-K23 acetylation	GO:0043971	histone H3-K18 acetylation	Male_Post_Anthesis
GO:0001516	prostaglandin biosynthetic process	GO:0070981	L-asparagine biosynthetic process	Male_Post_Anthesis
GO:0006107	oxaloacetate metabolic process	GO:0070981	L-asparagine biosynthetic process	Male_Post_Anthesis
GO:0006108	malate metabolic process	GO:0070981	L-asparagine biosynthetic process	Male_Post_Anthesis
GO:0006526	arginine biosynthetic process	GO:0070981	L-asparagine biosynthetic process	Male_Post_Anthesis
GO:0009696	salicylic acid metabolic process	GO:0070981	L-asparagine biosynthetic process	Male_Post_Anthesis
GO:0019483	beta-alanine biosynthetic process	GO:0070981	L-asparagine biosynthetic process	Male_Post_Anthesis
GO:0019676	ammonia assimilation cycle	GO:0070981	L-asparagine biosynthetic process	Male_Post_Anthesis
GO:0033481	galacturonate biosynthetic process	GO:0070981	L-asparagine biosynthetic process	Male_Post_Anthesis
GO:0036104	Kdo2-lipid A biosynthetic process	GO:0070981	L-asparagine biosynthetic process	Male_Post_Anthesis
GO:0042126	nitrate metabolic process	GO:0070981	L-asparagine biosynthetic process	Male_Post_Anthesis
GO:0055129	L-proline biosynthetic process	GO:0070981	L-asparagine biosynthetic process	Male_Post_Anthesis
GO:0097054	L-glutamate biosynthetic process	GO:0070981	L-asparagine biosynthetic process	Male_Post_Anthesis
GO:0010338	leaf formation	GO:0010338	leaf formation	Male_Post_Anthesis
GO:0048658	anther wall tapetum development	GO:0010338	leaf formation	Male_Post_Anthesis
GO:0006004	fucose metabolic process	GO:0010493	Lewis a epitope biosynthetic process	Male_Post_Anthesis
GO:0006097	glyoxylate cycle	GO:0010493	Lewis a epitope biosynthetic process	Male_Post_Anthesis
GO:0010493	Lewis a epitope biosynthetic process	GO:0010493	Lewis a epitope biosynthetic process	Male_Post_Anthesis
GO:0006096	glycolytic process	GO:0009435	NAD biosynthetic process	Male_Post_Anthesis
GO:0009435	NAD biosynthetic process	GO:0009435	NAD biosynthetic process	Male_Post_Anthesis
GO:0051156	glucose 6-phosphate metabolic process	GO:0009435	NAD biosynthetic process	Male_Post_Anthesis
GO:0032353	negative regulation of hormone biosynthetic process	GO:0032353	negative regulation of hormone biosynthetic process	Male_Post_Anthesis
GO:0006099	tricarboxylic acid cycle	GO:0010207	photosystem II assembly	Male_Post_Anthesis
GO:0006355	regulation of transcription, DNA-templated	GO:0031539	positive regulation of anthocyanin metabolic process	Male_Post_Anthesis
GO:0010286	heat acclimation	GO:1900036	positive regulation of cellular response to heat	Male_Post_Anthesis
GO:1900036	positive regulation of cellular response to heat	GO:1900036	positive regulation of cellular response to heat	Male_Post_Anthesis
GO:0007023	post-chaperonin tubulin folding pathway	GO:0007023	post-chaperonin tubulin folding pathway	Male_Post_Anthesis
GO:0016567	protein ubiquitination	GO:0046777	protein autophosphorylation	Male_Post_Anthesis
GO:0006402	mRNA catabolic process	GO:0010304	PSII associated light-harvesting complex II catabolic process	Male_Post_Anthesis
GO:0080163	regulation of protein serine/threonine phosphatase activity	GO:0080163	regulation of protein serine/threonine phosphatase activity	Male_Post_Anthesis
GO:0009611	response to wounding	GO:0009611	response to wounding	Male_Post_Anthesis
GO:0040001	establishment of mitotic spindle localization	GO:1990126	retrograde transport, endosome to plasma membrane	Male_Post_Anthesis
GO:1990126	retrograde transport, endosome to plasma membrane	GO:1990126	retrograde transport, endosome to plasma membrane	Male_Post_Anthesis
GO:0008610	lipid biosynthetic process	GO:1901601	strigolactone biosynthetic process	Male_Post_Anthesis
GO:0008654	phospholipid biosynthetic process	GO:1901601	strigolactone biosynthetic process	Male_Post_Anthesis
GO:0019432	triglyceride biosynthetic process	GO:1901601	strigolactone biosynthetic process	Male_Post_Anthesis
GO:0006729	tetrahydrobiopterin biosynthetic process	GO:0006729	tetrahydrobiopterin biosynthetic process	Male_Post_Anthesis
GO:0006730	one-carbon metabolic process	GO:0006729	tetrahydrobiopterin biosynthetic process	Male_Post_Anthesis
GO:0051179	localization	GO:0010148	transpiration	Male_Post_Anthesis
GO:0140352	export from cell	GO:0010148	transpiration	Male_Post_Anthesis
GO:0007021	tubulin complex assembly	GO:0007021	tubulin complex assembly	Male_Post_Anthesis
GO:0006144	purine nucleobase metabolic process	GO:0006212	uracil catabolic process	Male_Post_Anthesis
GO:0006166	purine ribonucleoside salvage	GO:0006212	uracil catabolic process	Male_Post_Anthesis
GO:0006168	adenine salvage	GO:0006212	uracil catabolic process	Male_Post_Anthesis
GO:0006212	uracil catabolic process	GO:0006212	uracil catabolic process	Male_Post_Anthesis
GO:0044209	AMP salvage	GO:0006212	uracil catabolic process	Male_Post_Anthesis
GO:0010025	wax biosynthetic process	GO:0010025	wax biosynthetic process	Male_Post_Anthesis
